# Supplementary material for: Central Nervous System Involvement in Trichinellosis: A Systematic Review
Source: Diagnostics (Basel). 2021 May 25;11(6):945. doi: 10.3390/diagnostics11060945 (PMC8227095; doi:10.3390/diagnostics11060945)
Supplement: Supplementary file 1 [file diagnostics-11-00945-s001.zip]

Archive with 1 entries (1 files):
- diagnostics-1182558-supplementary.pdf
